# Supplementary material for: LIMPACAT: Multi-omics attention transformer for immune prediction in liver cancer using whole-slide imaging
Source: PLoS One. 2026 Jan 9;21(1):e0339667. doi: 10.1371/journal.pone.0339667 (PMC12788640; doi:10.1371/journal.pone.0339667)
Supplement: S1 Table — (XLSX) [file pone.0339667.s014.xlsx]

## Sheet: S1 Table
Summary of the TCGA-LIHC cohort		Overall	Unique
n		326	312
Vital status, n (%)	Alive	215 (66.0)	205 (65.7)
	Dead	111 (34.0)	107 (34.3)
Age at index (years), mean (SD)		58.7 (13.2)	58.5 (13.3)
Survival time (days), mean (SD)		825.4 (749.1)	804.6 (729.4)
Risk factor, n (%)	None	17 (5.2)	17 (5.4)
	alcohol consumption	106 (32.5)	102 (32.7)
	alpha-1 antitrypsin deficiency	2 (0.6)	1 (0.3)
	hemochromatosis	4 (1.2)	3 (1.0)
	hepatitis b	68 (20.9)	67 (21.5)
	hepatitis c	28 (8.6)	26 (8.3)
	no history of primary risk factors	79 (24.2)	76 (24.4)
	non-alcoholic fatty liver disease	13 (4.0)	12 (3.8)
	other	9 (2.8)	8 (2.6)
Primary diagnosis, n (%)	Clear cell adenocarcinoma, NOS	1 (0.3)	1 (0.3)
	Combined hepatocellular carcinoma and cholangiocarcinoma	5 (1.5)	5 (1.6)
	Hepatocellular carcinoma, NOS	312 (95.7)	298 (95.5)
	Hepatocellular carcinoma, clear cell type	4 (1.2)	4 (1.3)
	Hepatocellular carcinoma, fibrolamellar	3 (0.9)	3 (1.0)
	Hepatocellular carcinoma, spindle cell variant	1 (0.3)	1 (0.3)
Number of WSIs per patient, mean (SD)		x	1.0 (0.2)
