# Supplementary material for: LIMPACAT: Multi-omics attention transformer for immune prediction in liver cancer using whole-slide imaging
Source: PLoS One. 2026 Jan 9;21(1):e0339667. doi: 10.1371/journal.pone.0339667 (PMC12788640; doi:10.1371/journal.pone.0339667)
Supplement: S2 Table — (XLSX) [file pone.0339667.s015.xlsx]

## Sheet: S2 Table
Filter_mt_persample
Sample	Mean	Median	StdDev	Min	Max	Count
1HB	3.13606	3.17693	0.969526	0	4.99476	14183
1HN	2.88796	2.86947	1.09379	0	4.99748	10318
1HT1	3.01413	3.09951	1.07651	0	4.99343	6798
1HT2	1.41699	1.33871	1.22337	0	4.98409	756
1HT3	1.69902	1.5748	1.32524	0	4.93577	1067
2HB	2.94839	2.95121	1.07712	0	4.99709	8612
2HN	2.86803	2.86767	1.38311	0	4.99894	69
2HT1	3.38109	3.40348	0.849787	0	4.99671	8098
2HT2	2.28809	2.14659	1.32255	0	4.98235	760
2HT3	3.00154	3.05538	1.03606	0	4.98688	4960
3HB	2.39812	2.32577	1.15525	0	4.99797	736
3HN	3.09503	3.13433	0.98481	0	4.99839	14391
3HT1	1.75879	1.49106	1.10188	0	4.99872	706
3HT2	3.20631	3.25658	0.969293	0	4.9987	11952
3HT3	2.76833	2.74628	1.10665	0	4.995	7246
4HB	2.91037	2.96657	1.08989	0	4.9922	4940
4HN	2.89355	2.88037	1.0865	0	4.99658	11014
4HT1	2.13858	2.09846	1.11332	0	4.96405	850
4HT2	2.69447	2.78925	1.22271	0	4.99109	3562
4HT3	1.87424	1.83648	1.36004	0	4.99384	1244
