# Supplementary material for: LIMPACAT: Multi-omics attention transformer for immune prediction in liver cancer using whole-slide imaging
Source: PLoS One. 2026 Jan 9;21(1):e0339667. doi: 10.1371/journal.pone.0339667 (PMC12788640; doi:10.1371/journal.pone.0339667)
Supplement: S3 Table — (XLSX) [file pone.0339667.s016.xlsx]

## Sheet: S3 Table
Filter_count_persample
Sample	Mean	Median	StdDev	Min	Max	Count
1HB	1932.42	1305	1610.63	296	10912	14183
1HN	3849.34	3942	2032.43	302	45009	10318
1HT1	1163.3	671	1567.01	292	49355	6798
1HT2	3175.14	2922.5	2568.24	308	30981	756
1HT3	3105.32	2985	2475.02	310	30160	1067
2HB	1580.07	1507	1083.92	312	37227	8612
2HN	4204.25	4175	1845.07	319	9402	69
2HT1	1768.06	1684	1020.03	287	10503	8098
2HT2	2731.83	2547	1751.36	355	10929	760
2HT3	879.473	591	1040.84	307	14801	4960
3HB	3525.95	3306.5	2186.64	365	41301	736
3HN	1968.17	1593	1580.63	281	11401	14391
3HT1	2716.74	2310	2032.46	310	23741	706
3HT2	1995.9	1891	1500.24	279	11192	11952
3HT3	1202.47	1000	892.953	314	27006	7246
4HB	1606.63	663	2024.15	285	41479	4940
4HN	3486.37	3493	1969.6	309	32283	11014
4HT1	3710.54	3567.5	2490.83	296	39180	850
4HT2	1595.67	602	2325.26	285	45930	3562
4HT3	2921.25	2760.5	2913.65	298	48438	1244
