# Supplementary material for: LIMPACAT: Multi-omics attention transformer for immune prediction in liver cancer using whole-slide imaging
Source: PLoS One. 2026 Jan 9;21(1):e0339667. doi: 10.1371/journal.pone.0339667 (PMC12788640; doi:10.1371/journal.pone.0339667)
Supplement: S4 Table — (XLSX) [file pone.0339667.s017.xlsx]

## Sheet: S4 Table
Filtered Cell Counts and Mitochondrial Gene Proportion After Quality Control
Sample	Num of cells (Filter)	Exist cells (%)	Name	Num of cells (Filter)	Exist cells (%)
1HB	14183	17	3HB	736	11
1HN	10318	20	3HN	14391	20
1HT1	6798	10	3HT1	706	10
1HT2	756	5	3HT2	11952	25
1HT3	1067	7	3HT3	7246	11
2HB	8612	17	4HB	4940	10
2HN	69	7	4HN	11014	15
2HT1	8098	15	4HT1	850	5
2HT2	760	11	4HT2	1244	5
2HT3	4960	15	4HT3	3562	8
