# Supplementary material for: LIMPACAT: Multi-omics attention transformer for immune prediction in liver cancer using whole-slide imaging
Source: PLoS One. 2026 Jan 9;21(1):e0339667. doi: 10.1371/journal.pone.0339667 (PMC12788640; doi:10.1371/journal.pone.0339667)
Supplement: S5 Table — (XLSX) [file pone.0339667.s018.xlsx]

## Sheet: S5 Table
ARI between Annotation, Batch and Clustering
	ARI (A-C)	ARI (B-C)	ARI (A-B)
Log	0.092	0.168	0.0092
CCA	0.035	0.04	0.0077
SCT	0.057	0.043	0.007
