# Supplementary material for: LIMPACAT: Multi-omics attention transformer for immune prediction in liver cancer using whole-slide imaging
Source: PLoS One. 2026 Jan 9;21(1):e0339667. doi: 10.1371/journal.pone.0339667 (PMC12788640; doi:10.1371/journal.pone.0339667)
Supplement: S6 Table — The table shows the number of cells for each identified cell type across samples, classified based on log normalization. (XLSX) [file pone.0339667.s019.xlsx]

## Sheet: S6 Table
Cell type distribution and counts after log normalization. The table shows the number of cells for each identified cell type across samples, classified based on log normalization.
1	B_cell	1608
2	DC	1221
3	Fibroblasts	1139
4	Hepatocytes	2117
5	HSC_-G-CSF	84
6	HSC_CD34+	52
7	Monocyte	3979
8	Neutrophils	166
9	NK_cell	4576
10	Pre-B_cell_CD34-	592
11	Pro-B_cell_CD34+	2126
12	T_cells	94602
