# Supplementary material for: LIMPACAT: Multi-omics attention transformer for immune prediction in liver cancer using whole-slide imaging
Source: PLoS One. 2026 Jan 9;21(1):e0339667. doi: 10.1371/journal.pone.0339667 (PMC12788640; doi:10.1371/journal.pone.0339667)
Supplement: S7 Table — The table provides the cell counts for each identified cell type across samples, classified following CCA normalization. (XLSX) [file pone.0339667.s020.xlsx]

## Sheet: S7 Table
Cell type distribution and counts after CCA normalization. The table provides the cell counts for each identified cell type across samples, classified following CCA normalization.
1	B_cell	1295
2	DC	969
3	Fibroblasts	1112
4	Hepatocytes	2072
5	HSC_-G-CSF	45
6	HSC_CD34+	176
7	Monocyte	3299
8	Neutrophils	31
9	NK_cell	2615
10	Pre-B_cell_CD34-	574
11	Pro-B_cell_CD34+	3069
12	T_cells	97005
