# Supplementary material for: LIMPACAT: Multi-omics attention transformer for immune prediction in liver cancer using whole-slide imaging
Source: PLoS One. 2026 Jan 9;21(1):e0339667. doi: 10.1371/journal.pone.0339667 (PMC12788640; doi:10.1371/journal.pone.0339667)
Supplement: S8 Table — This table displays the number of cells for each identified cell type across samples, categorized based on SCT normalization. (XLSX) [file pone.0339667.s021.xlsx]

## Sheet: S8 Table
Cell type distribution and counts after SCT normalization. This table displays the number of cells for each identified cell type across samples, categorized based on SCT normalization.
1	B_cell	1673
2	DC	394
3	Fibroblasts	1175
4	Hepatocytes	1307
5	HSC_-G-CSF	38
6	HSC_CD34+	13
7	Monocyte	4351
8	Neutrophils	57
9	NK_cell	2564
10	Pre-B_cell_CD34-	660
11	Pro-B_cell_CD34+	3337
12	T_cells	96693
