# Supplementary material for: LIMPACAT: Multi-omics attention transformer for immune prediction in liver cancer using whole-slide imaging
Source: PLoS One. 2026 Jan 9;21(1):e0339667. doi: 10.1371/journal.pone.0339667 (PMC12788640; doi:10.1371/journal.pone.0339667)
Supplement: S9 Table — (XLSX) [file pone.0339667.s022.xlsx]

## Sheet: S9 Table
Log-Rank Test
T_cells	B_cell	Fibroblasts	Pro-B_cell_CD34+	NK_cell	Monocyte	Pre-B_cell_CD34-	DC	HSC_CD34+	Hepatocytes	Neutrophils	HSC_-G-CSF
0.699098	5.15831e-05	0.315269	2.1408e-05	0.00114473	0.00189452	0.685443	0.697933	0.0196419	0.0975651	0.447986	0.0574982
