# Supplementary material for: LIMPACAT: Multi-omics attention transformer for immune prediction in liver cancer using whole-slide imaging
Source: PLoS One. 2026 Jan 9;21(1):e0339667. doi: 10.1371/journal.pone.0339667 (PMC12788640; doi:10.1371/journal.pone.0339667)
Supplement: S10 Table — (XLSX) [file pone.0339667.s023.xlsx]

## Sheet: S10 Table
LIMPACAT (Target Cell Type)	Mapped Cell Types in GSE107011
T_cells	T CD4 Naive, Tregs, Tfh, Th1, Th1/Th17, Th17, Th2, T CD4 TE, T CD8 Naive, T CD8 CM, T CD8 EM, T CD8 TE, T gd Vd2, T gd non-Vd2, MAIT, T CD4, T CD8, T Innate, T Naive, T Memory, T cells
B_cell	B Naive, B NSM, B SM, B Ex, Plasmablasts, B Memory, B cells
Fibroblasts	— (no mapping specified)
Pro-B_cell_CD34+	— (no mapping specified)
NK_cell	NK
Monocyte	Monocytes C, Monocytes I, Monocytes NC, Monocytes, Monocytes C+I, Monocytes NC+I
Pre-B_cell_CD34-	— (no mapping specified)
DC	pDCs, mDCs, DCs
HSC_CD34+	— (no mapping specified)
Hepatocytes	— (no mapping specified)
Neutrophils	Neutrophils LD, Granulocytes LD
HSC_-G-CSF	— (no mapping specified)
